# Supplementary material for: Conservative Quantization of Covariance Matrices with Applications to Decentralized Information Fusion
Source: Sensors (Basel). 2021 Apr 28;21(9):3059. doi: 10.3390/s21093059 (PMC8125543; doi:10.3390/s21093059)
Supplement: Supplementary file 1 [file sensors-21-03059-s001.zip]

Archive with 1 entries (1 files):
- quantizer_implementation.py
